# Supplementary material for: Novel Phenoxyalkanoic Acid Derivatives as Free Fatty Acid Receptor 4 Agonists for Treating Type 2 Diabetes Mellitus
Source: Int J Mol Sci. 2024 Oct 25;25(21):11476. doi: 10.3390/ijms252111476 (PMC11547093; doi:10.3390/ijms252111476)
Supplement: Supplementary file 1 [file ijms-25-11476-s001.zip]

Archive with 1 entries (1 files):
- ijms-3223760-supplementary.pdf
